# Supplementary material for: Generation of Flag/DYKDDDDK Epitope Tag Knock-In Mice Using i-GONAD Enables Detection of Endogenous CaMKIIα and β Proteins
Source: Int J Mol Sci. 2022 Oct 7;23(19):11915. doi: 10.3390/ijms231911915 (PMC9569722; doi:10.3390/ijms231911915)
Supplement: Supplementary file 1 [file ijms-23-11915-s001.zip]

Archive with 1 entries (1 files):
- ijms-1906576-supplementary.pdf
